# Supplementary material for: Higher Nitrogen Uptakes Contribute to Growth Advantage of Invasive Solanum rostratum over Two Co-Occurring Natives Under Different Soil Nitrogen Forms and Concentrations
Source: Plants (Basel). 2025 Feb 20;14(5):640. doi: 10.3390/plants14050640 (PMC11901527; doi:10.3390/plants14050640)
Supplement: Supplementary file 1 [file plants-14-00640-s001.zip]

Archive with 1 entries (1 files):
- plants-3422171-supplementary.pdf
